# Supplementary material for: AnnotaPipeline: An integrated tool to annotate eukaryotic proteins using multi-omics data
Source: Front Genet. 2022 Nov 22;13:1020100. doi: 10.3389/fgene.2022.1020100 (PMC9723129; doi:10.3389/fgene.2022.1020100)
Supplement: Supplementary file 2 [file Table1.XLSX]

## Sheet: Suppl. Table 1
AnnotaPipeline Directory
File	Format	Description
All_Annotated_Products	TXT	Contains all unique sequence identifiers and their respective annotations
AnnotaPipeline_<basename>_proteins	FASTA	Contains all protein sequences and their annotations
AnnotaPipeline_<basename>_transcripts	FASTA	Contains all transcript sequences and their annotations
AnnotaPipeline_<basename>_Summary	TSV	Summarizes hits for each protein in similarity, functional, transcriptomics (if used) and proteomics analysis (if used)
<basename>_Annotated_GFF	GFF3	Contains all sequences and their annotations in GFF3 format
1_GenePrediction
File	Format	Description
AUGUSTUS_<basename>	GFF	Predicted genes in gff format
AUGUSTUS_<basename>	AA	Predicted amino acid sequences in fasta format
AUGUSTUS_<basename>	CDSEXONS	Predicted exon sequences in fasta format
AUGUSTUS_<basename>	CODINGSEQ	Predicted coding sequences in fasta format
AUGUSTUS_<basename>	MRNA	Predicted mRNA sequences in fasta format
Clear_AUGUSTUS_<basename>	AA	Amino acid sequences in fasta format after minimum size filter (minsize-seq in config.yaml file)
2_SimilarityAnalysis
File	Format	Description
SimilarityAnalysis	LOG	Log from blastp_parser.py script (include command lines for debugging)
<basename>_BLASTp_AAvsSwissProt	OUTFMT6	Raw output file from blast similarity analysis with SwissProtDB
<basename>_SwissProt_annotations	TXT	List of proteins containing all valid annotations found during similarity analysis with SwissProtDB. This output shows all hits that passes cutoffs parameters (coverage, identity and positivity) and semantic analysis (keywords scape values)
<basename>_BLASTp_AA_SwissProted	FASTA	Amino acid sequences of proteins that were not annotated with swissprot (input for SpecifiedDB similarity analysis)
<basename>_BLASTp_AAvsSpecifiedDB	OUTFMT6	Raw output file from blast similarity analysis with SpecifiedDB
<basename>_SpecifiedDB_annotations	TXT	List of proteins containing all valid annotations found during similarity analysis with SpecifiedDB. This output shows all hits that passes cutoffs parameters (coverage, identity and positivity) and semantic analysis (keywords scape values)
<basename>_annotated_products	TXT	List of hypothetical proteins (considering only similarity)
<basename>_hypothetical_products	TXT	List of hypothetical proteins (considering only similarity)
<basename>_no_hit_products	TXT	List of proteins with no hit in SwissprotDB and SpecifiedDB
3_FunctionalAnnotation
File	Format	Description
FunctionalAnnotation	LOG	Log from Funcannotation.py parser (include command lines for debugging)
Annotated_Products	FASTA	Fasta file containing proteins annotated
Hypothetical_Products	FASTA	Fasta file containing hypothetical proteins
<basename>_interproscan_annotated_output	GFF3	Raw output from interproscan when running with annotated proteins
<basename>_interproscan_hypothetical_output	GFF3	Raw output from interproscan when running with hypothetical proteins
<basename>_hmmscan_output	TXT	Raw output from hmmscan running only with hypothetical proteins
<basename>_rpsblast_output	OUTFMT6	Raw output from rpsblast running only with hypothetical proteins
InterProScan_Out_<basename>	TSV	Parsed file with Interproscan annotations (for hypothetical and annotated proteins)
Hmmscan_Out_<basename>	TSV	Parsed file with hmmscan annotations
RPSblast_Out_<basename>	TSV	Parsed file with RPSblast annotations
<basename>_Grouped_Hypothetical_Information	TSV	File that groups information of each hypothetical protein (InterproScan + Hmmscan + RPSblast)
4_TranscriptQuantification
File	Format	Description
<basename>_kallisto_index	IDX	Index file to run Kallisto
<basename>_Transcript_Quantification	TSV	Parsed file with tpm found in each protein
<basename>_kallisto_output	FOLDER*	Directory containing abundance quantification outputs from kallisto
5_PeptideIdentification
File	Format	Description
<basename>_Total_Proteomics_Quantification	TSV	Count of unique/total peptide and spectrum for each protein (using files after parsering)
COMET_Output	FOLDER*	Original output files from comet
PERCOLATOR_Raw	FOLDER*	Raw output files from percolator, divided by sample
PERCOLATOR_Parsed	FOLDER*	Output files from percolator, divided by sample, after filtering by q-value cutoff
* Directory containing original output file from software
